# Supplementary material for: Exosomes in mammals with greater habitat variability contain more proteins and RNAs
Source: R Soc Open Sci. 2017 Apr 26;4(4):170162. doi: 10.1098/rsos.170162 (PMC5414279; doi:10.1098/rsos.170162)
Supplement: Table S1 [file rsos170162supp1.xlsx]

## Sheet: TableS1
Table S1. List of the mammals used in this study. The following table lists the species name and taxonomy (order and family), Kyoto Encyclopedia of Genes and Genomes (KEGG) organism identifier (see www.genome.jp/kegg/catalog/org_list.html), the climate envelope, body mass [g], mass-specific metabolic rate [W/g], genome size (i.e. the number of base pairs), number of total genes, number of duplica…
KEGG_ID	Order	Family	Species_name	Genome_size_bp	no.Genes	no.Duplicated_genes	Climatic_envelope	habitat_diversity_Brillouin_index	BMR_Wg	Mass_g	Carbohydrate_metabolism	Energy_metabolism	Lipid_metabolism	Nucleotide_metabolism	Amino_acid_metabolism	Metabolism_of_other_amino_acids	Glycan_biosynthesis_and_metabolism	Metabolism_of_cofactors_and_vitamins	Metabolism_of_terpenoids_and_polyketides	Biosynthesis_of_other_secondary_metabolites	Xenobiotics_biodegradation_and_metabolism	Enzyme_families	Transcription	Translation	Folding._sorting_and_degradation	Replication_and_repair	RNA_family	Membrane_transport	Signal_transduction	Signaling_molecules_and_interaction	Transport_and_catabolism	Cell_motility	Cell_growth_and_death	Immune_system	Endocrine_system	Circulatory_system	Digestive_system	Excretory_system	Nervous_system	Sensory_system	Development	Aging	Environmental_adaptation	Cancers	Immune_diseases	Neurodegenerative_diseases	Substance_dependence	Cardiovascular_diseases	Endocrine_and_metabolic_diseases
aml	CARNIVORA	URSIDAE	Ailuropoda_melanoleuca	2299492210	23717	14685	52	0.648997	0.000856886	131667	325	156	373	202	317	108	573	164	33	15	80	3944	1498	1239	1172	1311	24	586	1649	2990	1342	652	352	779	747	263	354	146	471	938	300	104	121	948	265	340	258	158	357
bom	CETARTIODACTYLA	BOVIDAE	Bos_mutus	2645161911	21344	15898	132	0.155599	0.000604412	730667	362	184	444	213	344	119	626	200	33	15	99	4313	1556	1429	1270	1463	22	673	1797	3601	1568	693	387	877	806	291	476	152	497	1380	309	107	133	1094	372	374	331	189	401
cfa	CARNIVORA	CANIDAE	Canis_lupus	2410976875	24862	14897	2555	2.42051	0.00136658	33000	327	158	382	199	313	103	580	174	32	14	84	3967	1497	1269	1217	1330	202	590	1664	2983	1535	658	354	795	748	265	355	149	476	947	308	104	123	1071	284	342	267	157	354
cfr	CETARTIODACTYLA	CAMELIDAE	Camelus_ferus	2009194609	20294	14625	91	0.0905749	0.000552198	420500	347	155	396	203	342	111	595	180	35	15	86	4134	1527	1360	1209	1392	24	620	1711	3067	1449	685	364	813	757	260	401	149	479	931	312	104	120	981	287	336	267	186	357
cge	RODENTIA	CRICETIDAE	Cricetulus_barabensis	2360130144	23442	16784	747	1.97896	0.00796236	30.7	367	178	464	211	342	117	663	221	36	16	145	4323	1598	1455	1263	1459	145	611	1815	3738	1681	697	399	931	817	293	414	151	489	1392	372	109	129	1242	415	367	302	242	423
chx	CETARTIODACTYLA	BOVIDAE	Capra_aegagrus	2635848900	21558	15544	444	1.93728	0.00104834	71791.7	364	163	461	203	343	116	632	203	34	15	106	4266	1521	1389	1232	1399	164	664	1739	3442	1605	691	374	883	799	272	451	151	475	1239	311	104	122	1139	329	356	280	185	383
cjc	PRIMATES	CALLITRICHIDAE	Callithrix_jacchus	2914958544	30294	15958	170	1.00674	0.00239551	356	360	181	421	211	346	116	638	190	38	15	100	4318	1766	1519	1295	1526	22	609	1768	2836	1624	761	413	886	812	277	387	156	492	655	314	106	121	1080	351	382	308	209	402
ecb	PERISSODACTYLA	EQUIDAE	Equus_quagga	2474929062	23552	15613	451	1.63774	0.000929127	164998	326	154	390	203	319	106	577	182	34	15	89	3978	1453	1237	1178	1320	195	585	1633	3245	1511	647	355	810	732	254	355	146	476	1119	315	104	121	1083	293	339	265	170	369
fca	CARNIVORA	FELIDAE	Felis_silvestris	2455541136	21063	14940	1586	2.17699	0.00409602	4775	335	167	401	205	322	111	597	174	33	18	92	4080	1573	1343	1225	1390	24	605	1725	3274	1475	685	371	853	766	272	362	149	475	1110	311	110	125	1023	331	362	290	168	377
ggo	PRIMATES	HOMINIDAE	Gorilla_gorilla	3035660144	22029	15460	119	0.969813	0.000884934	139842	379	144	414	214	338	119	624	196	40	17	105	4359	1712	1520	1345	1465	24	616	1796	2799	1557	715	411	880	807	287	394	157	499	590	319	111	129	1078	326	360	288	193	358
hgl	RODENTIA	BATHYERGIDAE	Heterocephalus_glaber	2643961837	23003	15321	209	1.26489	0.00370256	39	350	179	401	211	337	111	593	185	38	13	97	4156	1577	1413	1255	1440	24	622	1706	3323	1449	669	395	794	785	280	376	150	483	1210	304	110	123	1025	293	373	280	181	384
mcc	PRIMATES	CERCOPITHECIDAE	Macaca_mulatta	3097387291	29718	16248	1478	2.27552	0.00195202	6230	363	186	399	207	339	115	600	188	34	15	104	4114	1660	1369	1247	1374	238	601	1692	2818	1640	656	378	858	767	272	376	151	477	659	316	106	122	1160	326	374	284	184	395
mdo	DIDELPHIMORPHIA	DIDELPHIDAE	Monodelphis_domestica	3598443077	33075	16160	435	0.956924	0.00323173	104	322	155	374	201	317	98	549	174	33	14	83	3855	1295	1218	1128	1266	162	579	1573	3007	1408	612	342	728	709	246	339	132	456	1047	292	103	117	1030	244	337	234	164	348
mmu	RODENTIA	MURIDAE	Mus_musculus	2800055571	37324	17778	3592	2.86376	0.0276515	20.5	352	167	449	207	332	112	648	220	36	17	113	4159	1579	1306	1236	1397	229	598	1728	3672	1660	655	364	897	804	284	380	158	505	1309	311	108	125	1224	365	361	305	204	409
myb	CHIROPTERA	VESPERTILIONIDAE	Myotis_brandtii	2107242811	23840	15281	1054	1.10623	0.00789363	7	373	173	433	218	346	120	622	189	36	14	97	4296	1683	1559	1331	1461	22	610	1775	2978	1549	695	397	896	788	273	381	152	497	734	347	111	133	1069	326	385	267	201	414
myd	CHIROPTERA	VESPERTILIONIDAE	Myotis_davidii	2059799708	22128	14139	133	1.41369	0.0124073	4.3	351	172	412	218	334	106	607	180	34	17	90	4149	1549	1386	1238	1372	22	592	1711	2845	1498	661	379	866	770	259	371	145	485	679	345	108	125	1027	314	375	254	204	418
nle	PRIMATES	HYLOBATIDAE	Nomascus_leucogenys	2962060179	24399	15057	58	0.546054	0.00187288	7320	368	182	416	209	343	117	609	186	36	17	105	4202	1695	1474	1281	1427	23	613	1732	2738	1538	705	392	861	783	268	402	151	486	577	314	109	118	1040	307	370	270	179	391
oaa	MONOTREMATA	ORNITHORHYNCHIDAE	Ornithorhynchus_anatinus	1995607322	23973	12972	345	1.43923	0.00200854	1300	278	122	337	188	283	88	468	140	31	12	57	3355	1023	1077	958	1182	158	441	1313	1909	1215	486	293	621	604	200	275	109	382	352	237	84	98	909	255	268	260	126	275
oas	CETARTIODACTYLA	BOVIDAE	Ovis_ammon	2619054388	23134	15781	645	1.50126	0.00122343	39097.9	362	174	446	209	350	122	639	203	36	17	109	4288	1538	1462	1246	1410	80	658	1767	3476	1589	680	384	895	799	280	476	148	477	1255	313	112	117	1093	345	357	278	189	407
ocu	LAGOMORPHA	LEPORIDAE	Oryctolagus_cuniculus	2737462810	23801	15655	822	1.83673	0.003411	1590.57	375	176	468	204	337	120	624	211	35	16	147	4235	1550	1412	1253	1370	29	606	1699	3331	1485	720	371	832	742	281	429	146	466	1082	323	101	112	1079	331	358	275	201	394
pale	CHIROPTERA	PTEROPODIDAE	Pteropus_alecto	1985975446	19031	13769	505	1.50025	0.00338784	538.429	324	158	357	200	314	103	569	158	32	13	74	3947	1504	1293	1206	1333	24	584	1655	2807	1382	653	357	798	741	258	353	146	463	737	300	107	122	948	273	352	260	164	364
phd	CETARTIODACTYLA	BOVIDAE	Pantholops_hodgsonii	2696886330	26506	21135	160	0.226449	0.00127994	32733.1	378	209	435	218	354	121	607	209	35	15	107	4255	1497	1565	1274	1412	24	637	1713	3026	1513	678	386	835	787	289	430	149	484	880	294	103	131	1028	303	394	274	176	401
pon	PRIMATES	HOMINIDAE	Pongo_abelii	3441244233	27085	17294	19	0	0.00107738	64475	345	165	406	207	330	110	603	189	35	16	108	4136	1673	1322	1250	1384	24	603	1698	2849	1433	657	378	841	770	270	376	154	477	680	311	108	118	1002	297	352	264	171	375
pps	PRIMATES	HOMINIDAE	Pan_paniscus	3286643896	24798	15225	34	2.0563	0.00125652	35200	362	182	420	204	334	116	613	189	37	15	114	4186	1681	1449	1263	1426	92	604	1722	2913	1584	705	387	860	776	276	397	158	489	721	311	110	121	1083	314	365	273	194	384
ptg	CARNIVORA	FELIDAE	Panthera_tigris	2391082183	21234	13660	1143	0.850209	0.00097053	137900	326	155	372	204	319	107	569	164	33	18	86	3932	1425	1270	1177	1334	2	589	1610	3117	1405	649	360	796	735	258	351	146	474	1097	292	103	123	965	286	348	262	168	359
ptr	PRIMATES	HOMINIDAE	Pan_troglodytes	3323267922	32230	16498	362	1.02414	0.00149484	33900	346	169	403	204	320	104	590	179	36	15	103	4076	1668	1342	1247	1380	239	586	1696	2917	1621	672	414	854	794	277	377	148	489	739	316	106	122	1141	309	358	272	181	377
rno	RODENTIA	MURIDAE	Rattus_norvegicus	2909698938	32459	18710	2099	2.46197	0.00836875	300	356	177	445	211	330	117	647	212	34	16	123	4200	1571	1343	1229	1406	195	606	1719	3770	1623	664	366	864	804	278	380	154	499	1448	315	107	123	1183	342	371	282	204	416
rro	PRIMATES	CERCOPITHECIDAE	Rhinopithecus_roxellana	2899552139	24523	15923	250	1.15626	0.00160437	13456.8	394	199	414	224	364	127	631	196	35	16	116	4401	1789	1584	1350	1512	22	616	1807	2857	1634	732	410	919	823	293	397	159	503	588	322	120	131	1113	355	403	313	216	413
shr	DASYUROMORPHIA	DASYURIDAE	Sarcophilus_harrisii	3174693010	20211	14553	111	0	0.0015616	5050	343	150	407	211	337	107	594	188	33	13	89	4178	1651	1282	1199	1378	67	606	1673	3453	1467	699	370	767	760	263	376	150	475	1314	302	107	124	1009	250	340	248	166	348
ssc	CETARTIODACTYLA	SUIDAE	Sus_scrofa	2808525991	35301	18502	2769	2.76119	0.000771481	130000	338	163	385	211	321	111	591	180	33	14	90	4077	1489	1283	1217	1352	177	602	1677	3304	1506	649	375	831	756	268	360	149	479	1223	321	104	125	1084	287	355	256	166	371
tup	SCANDENTIA	TUPAIIDAE	Tupaia_belangeri	2846580235	23929	16551	1198	1.58426	0.00379355	186	374	222	424	217	345	121	630	197	37	16	113	4261	1591	1561	1293	1439	107	641	1724	3873	1604	705	392	865	790	297	381	158	499	1656	310	110	131	1138	331	434	282	215	448
umr	CARNIVORA	URSIDAE	Ursus_maritimus	2301379344	23407	14464	1334	1.14587	0.000686062	181333	339	157	380	200	322	108	588	169	33	15	97	4012	1481	1307	1204	1353	24	598	1658	3483	1452	665	365	803	755	264	367	144	471	1410	299	110	123	989	293	354	281	159	358
[truncated: 345 more columns]
