# Supplementary material for: Exosomes in mammals with greater habitat variability contain more proteins and RNAs
Source: R Soc Open Sci. 2017 Apr 26;4(4):170162. doi: 10.1098/rsos.170162 (PMC5414279; doi:10.1098/rsos.170162)
Supplement: Table S2 [file rsos170162supp2.txt]

Table 2. The LASSO regression coefficient for each functional category.
Dots indicate zero coefficient.
-----------------------------------------------------------------------------
Carbohydrate_metabolism                                                 .         
Energy_metabolism                                                       .         
Lipid_metabolism                                                        .         
Nucleotide_metabolism                                                   .         
Amino_acid_metabolism                                                   .         
Metabolism_of_other_amino_acids                                         .         
Glycan_biosynthesis_and_metabolism                                      .         
Metabolism_of_cofactors_and_vitamins                                    .         
Metabolism_of_terpenoids_and_polyketides                                .         
Biosynthesis_of_other_secondary_metabolites                             .         
Xenobiotics_biodegradation_and_metabolism                               .         
Enzyme_families                                                         .         
Transcription                                                           .         
Translation                                                             .         
Folding._sorting_and_degradation                                        .         
Replication_and_repair                                                  .         
RNA_family                                                              .         
Membrane_transport                                                      .         
Signal_transduction                                                     .         
Signaling_molecules_and_interaction                                     .         
Transport_and_catabolism                                                .         
Cell_motility                                                           .         
Cell_growth_and_death                                                   .         
Immune_system                                                           .         
Endocrine_system                                                        .         
Circulatory_system                                                      .         
Digestive_system                                                        .         
Excretory_system                                                        .         
Nervous_system                                                          .         
Sensory_system                                                          .         
Development                                                             .         
Aging                                                                   .         
Environmental_adaptation                                                .         
Cancers                                                                 .         
Immune_diseases                                                         .         
Neurodegenerative_diseases                                              .         
Substance_dependence                                                    .         
Cardiovascular_diseases                                                 .         
Endocrine_and_metabolic_diseases                                        .         
Infectious_diseases                                                     .         
Glycolysis_._Gluconeogenesis                                            .         
Citrate_cycle_.TCA_cycle.                                               .         
Pentose_phosphate_pathway                                               .         
Pentose_and_glucuronate_interconversions                                .         
Fructose_and_mannose_metabolism                                         .         
Galactose_metabolism                                                    .         
Ascorbate_and_aldarate_metabolism                                       .         
Starch_and_sucrose_metabolism                                           .         
Amino_sugar_and_nucleotide_sugar_metabolism                             .         
Pyruvate_metabolism                                                     .         
Glyoxylate_and_dicarboxylate_metabolism                                 .         
Propanoate_metabolism                                                   .         
Butanoate_metabolism                                                    .         
C5.Branched_dibasic_acid_metabolism                                     .         
Inositol_phosphate_metabolism                                           .         
Oxidative_phosphorylation                                               .         
Photosynthesis_proteins                                                 .         
Nitrogen_metabolism                                                     .         
Sulfur_metabolism                                                       .         
Fatty_acid_biosynthesis                                                 .         
Fatty_acid_elongation                                                   .         
Fatty_acid_degradation                                                  .         
Synthesis_and_degradation_of_ketone_bodies                              .         
Cutin._suberine_and_wax_biosynthesis                                    .         
Steroid_biosynthesis                                                    .         
Primary_bile_acid_biosynthesis                                          .         
Steroid_hormone_biosynthesis                                            .         
Glycerolipid_metabolism                                                 .         
Glycerophospholipid_metabolism                                          .         
Ether_lipid_metabolism                                                  .         
Sphingolipid_metabolism                                                 .         
Arachidonic_acid_metabolism                                             .         
Linoleic_acid_metabolism                                                .         
alpha.Linolenic_acid_metabolism                                         .         
Biosynthesis_of_unsaturated_fatty_acids                                 .         
Lipid_biosynthesis_proteins                                             .         
Purine_metabolism                                                       .         
Pyrimidine_metabolism                                                   .         
Alanine._aspartate_and_glutamate_metabolism                             .         
Glycine._serine_and_threonine_metabolism                                .         
Cysteine_and_methionine_metabolism                                      .         
Valine._leucine_and_isoleucine_degradation                              .         
Valine._leucine_and_isoleucine_biosynthesis                             .         
Lysine_biosynthesis                                                     .         
Lysine_degradation                                                      .         
Arginine_biosynthesis                                                   .         
Arginine_and_proline_metabolism                                         .         
Histidine_metabolism                                                    .         
Tyrosine_metabolism                                                     .         
Phenylalanine_metabolism                                                .         
Tryptophan_metabolism                                                   .         
Phenylalanine._tyrosine_and_tryptophan_biosynthesis                     .         
Amino_acid_related_enzymes                                              .         
beta.Alanine_metabolism                                                 .         
Taurine_and_hypotaurine_metabolism                                      .         
Selenocompound_metabolism                                               .         
D.Glutamine_and_D.glutamate_metabolism                                  .         
Glutathione_metabolism                                                  .         
Glycosyltransferases                                                    .         
N.Glycan_biosynthesis                                                   .         
Mucin_type_O.glycan_biosynthesis                                        .         
Other_types_of_O.glycan_biosynthesis                                    .         
Glycosaminoglycan_biosynthesis_._chondroitin_sulfate_._dermatan_sulfate .         
Glycosaminoglycan_biosynthesis_._heparan_sulfate_._heparin              .         
Glycosaminoglycan_biosynthesis_._keratan_sulfate                        .         
Proteoglycans                                                           .         
Glycosaminoglycan_binding_proteins                                      .         
Glycosaminoglycan_degradation                                           .         
Glycosylphosphatidylinositol.GPI..anchor_biosynthesis                   .         
Glycosphingolipid_biosynthesis_._lacto_and_neolacto_series              .         
Glycosphingolipid_biosynthesis_._globo_series                           .         
Glycosphingolipid_biosynthesis_._ganglio_series                         .         
Lipopolysaccharide_biosynthesis_proteins                                .         
Other_glycan_degradation                                                .         
Thiamine_metabolism                                                     .         
Riboflavin_metabolism                                                   .         
Vitamin_B6_metabolism                                                   .         
Nicotinate_and_nicotinamide_metabolism                                  .         
Pantothenate_and_CoA_biosynthesis                                       .         
Biotin_metabolism                                                       .         
Lipoic_acid_metabolism                                                  .         
Folate_biosynthesis                                                     .         
One_carbon_pool_by_folate                                               .         
Retinol_metabolism                                                      .         
Porphyrin_and_chlorophyll_metabolism                                    .         
Ubiquinone_and_other_terpenoid.quinone_biosynthesis                     .         
Prenyltransferases                                                      .         
Terpenoid_backbone_biosynthesis                                         .         
Biosynthesis_of_ansamycins                                              .         
Polyketide_sugar_unit_biosynthesis                                      .         
Biosynthesis_of_vancomycin_group_antibiotics                            .         
Caffeine_metabolism                                                     .         
Monobactam_biosynthesis                                                 .         
Butirosin_and_neomycin_biosynthesis                                     .         
Aflatoxin_biosynthesis                                                  .         
Metabolism_of_xenobiotics_by_cytochrome_P450                            .         
Drug_metabolism_._cytochrome_P450                                       .         
Drug_metabolism_._other_enzymes                                         .         
Enzymes                                                                 .         
Protein_kinases                                                         .         
Protein_phosphatase_and_associated_proteins                             .         
Peptidases                                                              .         
Cytochrome_P450                                                         .         
RNA_polymerase                                                          .         
Basal_transcription_factors                                             .         
Transcription_factors                                                   .         
Transcription_machinery                                                 .         
Spliceosome                                                             .         
Spliceosome.1                                                           .         
Ribosome                                                                .         
Ribosome.1                                                              .         
Transfer_RNA_biogenesis                                                 .         
Aminoacyl.tRNA_biosynthesis                                             .         
RNA_transport                                                           .         
mRNA_surveillance_pathway                                               .         
Messenger_RNA_Biogenesis                                                .         
Ribosome_biogenesis_in_eukaryotes                                       .         
Ribosome_biogenesis                                                     .         
Mitochondrial_biogenesis                                                .         
Translation_factors                                                     .         
Chaperones_and_folding_catalysts                                        .         
Protein_export                                                          .         
Protein_processing_in_endoplasmic_reticulum                             .         
SNARE_interactions_in_vesicular_transport                               .         
SNAREs                                                                  .         
Ubiquitin_mediated_proteolysis                                          .         
Ubiquitin_system                                                        .         
Sulfur_relay_system                                                     .         
Proteasome                                                              .         
Proteasome.1                                                            .         
RNA_degradation                                                         .         
DNA_replication                                                         .         
DNA_replication_proteins                                                .         
Chromosome_and_associated_proteins                                      .         
Base_excision_repair                                                    .         
Nucleotide_excision_repair                                              .         
Mismatch_repair                                                         .         
Homologous_recombination                                                .         
Non.homologous_end.joining                                              .         
Fanconi_anemia_pathway                                                  .         
DNA_repair_and_recombination_proteins                                   .         
Non.coding_RNAs                                                         .         
Transporters                                                            .         
ABC_transporters                                                        .         
Secretion_system                                                        .         
Two.component_system.1                                                  .         
Ras_signaling_pathway                                                   .         
Rap1_signaling_pathway                                                  .         
MAPK_signaling_pathway                                                  .         
ErbB_signaling_pathway                                                  .         
Wnt_signaling_pathway                                                   .         
Notch_signaling_pathway                                                 .         
Hedgehog_signaling_pathway                                              .         
TGF.beta_signaling_pathway                                              .         
Hippo_signaling_pathway                                                 .         
VEGF_signaling_pathway                                                  .         
Jak.STAT_signaling_pathway                                              .         
NF.kappa_B_signaling_pathway                                            .         
TNF_signaling_pathway                                                   .         
HIF.1_signaling_pathway                                                 .         
FoxO_signaling_pathway                                                  .         
Calcium_signaling_pathway                                               .         
Phosphatidylinositol_signaling_system                                   .         
Phospholipase_D_signaling_pathway                                       .         
Sphingolipid_signaling_pathway                                          .         
cAMP_signaling_pathway                                                  .         
cGMP_._PKG_signaling_pathway                                            .         
PI3K.Akt_signaling_pathway                                              .         
AMPK_signaling_pathway                                                  .         
mTOR_signaling_pathway                                                  .         
G_protein.coupled_receptors                                             .         
Enzyme.linked_receptors                                                 .         
Cytokine_receptors                                                      .         
Nuclear_receptors                                                       .         
Ion_channels                                                            .         
GTP.binding_proteins                                                    .         
Neuroactive_ligand.receptor_interaction                                 .         
Cytokine.cytokine_receptor_interaction                                  .         
Cytokines                                                               .         
ECM.receptor_interaction                                                .         
Cell_adhesion_molecules_.CAMs.                                          .         
Cell_adhesion_molecules_and_their_ligands                               .         
CD_Molecules                                                            .         
Lectins                                                                 .         
Bacterial_toxins                                                        .         
Endocytosis                                                             .         
Exosome                                                                 0.05010502
Phagosome                                                               .         
Lysosome                                                                .         
Peroxisome                                                              .         
Regulation_of_autophagy                                                 .         
Prokaryotic_Defense_System                                              .         
Bacterial_motility_proteins                                             .         
Regulation_of_actin_cytoskeleton                                        .         
Cytoskeleton_proteins                                                   .         
Cell_cycle                                                              .         
Oocyte_meiosis                                                          .         
Apoptosis                                                               .         
p53_signaling_pathway                                                   .         
Focal_adhesion                                                          .         
Adherens_junction                                                       .         
Tight_junction                                                          .         
Gap_junction                                                            .         
Signaling_pathways_regulating_pluripotency_of_stem_cells                .         
Hematopoietic_cell_lineage                                              .         
Complement_and_coagulation_cascades                                     .         
Platelet_activation                                                     .         
Toll.like_receptor_signaling_pathway                                    .         
NOD.like_receptor_signaling_pathway                                     .         
RIG.I.like_receptor_signaling_pathway                                   .         
Cytosolic_DNA.sensing_pathway                                           .         
Natural_killer_cell_mediated_cytotoxicity                               .         
Antigen_processing_and_presentation                                     .         
T_cell_receptor_signaling_pathway                                       .         
B_cell_receptor_signaling_pathway                                       .         
Fc_epsilon_RI_signaling_pathway                                         .         
Fc_gamma_R.mediated_phagocytosis                                        .         
Leukocyte_transendothelial_migration                                    .         
Intestinal_immune_network_for_IgA_production                            .         
Chemokine_signaling_pathway                                             .         
Insulin_secretion                                                       .         
Insulin_signaling_pathway                                               .         
Glucagon_signaling_pathway                                              .         
Regulation_of_lipolysis_in_adipocyte                                    .         
Adipocytokine_signaling_pathway                                         .         
PPAR_signaling_pathway                                                  .         
GnRH_signaling_pathway                                                  .         
Ovarian_Steroidogenesis                                                 .         
Estrogen_signaling_pathway                                              .         
Progesterone.mediated_oocyte_maturation                                 .         
Prolactin_signaling_pathway                                             .         
Oxytocin_signaling_pathway                                              .         
Thyroid_hormone_synthesis                                               .         
Thyroid_hormone_signaling_pathway                                       .         
Melanogenesis                                                           .         
Renin_secretion                                                         .         
Renin.angiotensin_system                                                .         
Aldosterone_synthesis_and_secretion                                     .         
Cardiac_muscle_contraction                                              .         
Adrenergic_signaling_in_cardiomyocytes                                  .         
Vascular_smooth_muscle_contraction                                      .         
Salivary_secretion                                                      .         
Gastric_acid_secretion                                                  .         
Pancreatic_secretion                                                    .         
Bile_secretion                                                          .         
Carbohydrate_digestion_and_absorption                                   .         
Protein_digestion_and_absorption                                        .         
Fat_digestion_and_absorption                                            .         
Vitamin_digestion_and_absorption                                        .         
Mineral_absorption                                                      .         
Vasopressin.regulated_water_reabsorption                                .         
Aldosterone.regulated_sodium_reabsorption                               .         
Endocrine_and_other_factor.regulated_calcium_reabsorption               .         
Proximal_tubule_bicarbonate_reclamation                                 .         
Collecting_duct_acid_secretion                                          .         
Glutamatergic_synapse                                                   .         
GABAergic_synapse                                                       .         
Cholinergic_synapse                                                     .         
Dopaminergic_synapse                                                    .         
Serotonergic_synapse                                                    .         
Long.term_potentiation                                                  .         
Long.term_depression                                                    .         
Retrograde_endocannabinoid_signaling                                    .         
Synaptic_vesicle_cycle                                                  .         
Neurotrophin_signaling_pathway                                          .         
Phototransduction                                                       .         
Olfactory_transduction                                                  .         
Taste_transduction                                                      .         
Inflammatory_mediator_regulation_of_TRP_channels                        .         
Dorso.ventral_axis_formation                                            .         
Axon_guidance                                                           .         
Osteoclast_differentiation                                              .         
Longevity_regulating_pathway_._mammal                                   .         
Circadian_rhythm                                                        .         
Circadian_entrainment                                                   .         
Pathways_in_cancer                                                      .         
Central_carbon_metabolism_in_cancer                                     .         
Choline_metabolism_in_cancer                                            .         
Transcriptional_misregulation_in_cancers                                .         
MicroRNAs_in_cancer                                                     .         
Proteoglycans_in_cancer                                                 .         
Chemical_carcinogenesis                                                 .         
Viral_carcinogenesis                                                    .         
Colorectal_cancer                                                       .         
Pancreatic_cancer                                                       .         
Glioma                                                                  .         
Thyroid_cancer                                                          .         
Acute_myeloid_leukemia                                                  .         
Chronic_myeloid_leukemia                                                .         
Basal_cell_carcinoma                                                    .         
Melanoma                                                                .         
Renal_cell_carcinoma                                                    .         
Bladder_cancer                                                          .         
Prostate_cancer                                                         .         
Endometrial_cancer                                                      .         
Small_cell_lung_cancer                                                  .         
Non.small_cell_lung_cancer                                              .         
Asthma                                                                  .         
Systemic_lupus_erythematosus                                            .         
Rheumatoid_arthritis                                                    .         
Autoimmune_thyroid_disease                                              .         
Inflammatiory_bowel_disease_.IBD.                                       .         
Allograft_rejection                                                     .         
Graft.versus.host_disease                                               .         
Primary_immunodeficiency                                                .         
Alzheimer.s_disease                                                     .         
Parkinson.s_disease                                                     .         
Amyotrophic_lateral_sclerosis_.ALS.                                     .         
Huntington.s_disease                                                    .         
Prion_diseases                                                          .         
Cocaine_addiction                                                       .         
Amphetamine_addiction                                                   .         
Morphine_addiction                                                      .         
Nicotine_addiction                                                      .         
Alcoholism                                                              .         
Hypertrophic_cardiomyopathy_.HCM.                                       .         
Arrhythmogenic_right_ventricular_cardiomyopathy_.ARVC.                  .         
Dilated_cardiomyopathy_.DCM.                                            .         
Viral_myocarditis                                                       .         
Type_II_diabetes_mellitus                                               .         
Type_I_diabetes_mellitus                                                .         
Maturity_onset_diabetes_of_the_young                                    .         
Non.alcoholic_fatty_liver_disease_.NAFLD.                               .         
Insulin_resistance                                                      .         
AGE.RAGE_signaling_pathway_in_diabetic_complications                    .         
Salmonella_infection                                                    .         
Pertussis                                                               .         
Legionellosis                                                           .         
Staphylococcus_aureus_infection                                         .         
Tuberculosis                                                            .         
Bacterial_invasion_of_epithelial_cells                                  .         
HTLV.I_infection                                                        .         
Measles                                                                 .         
Influenza_A                                                             .         
Hepatitis_B                                                             .         
Hepatitis_C                                                             .         
Herpes_simplex_infection                                                .         
Epstein.Barr_virus_infection                                            .         
Amoebiasis                                                              .         
Malaria                                                                 .         
Toxoplasmosis                                                           .         
Leishmaniasis                                                           .         
Chagas_disease_.American_trypanosomiasis.                               .         
African_trypanosomiasis                                                 . 
